# Supplementary material for: EBV-miR-BART1-5P activates AMPK/mTOR/HIF1 pathway via a PTEN independent manner to promote glycolysis and angiogenesis in nasopharyngeal carcinoma
Source: PLoS Pathog. 2018 Dec 17;14(12):e1007484. doi: 10.1371/journal.ppat.1007484 (PMC6312352; doi:10.1371/journal.ppat.1007484)
Supplement: S4 Table — (XLSX) [file ppat.1007484.s017.xlsx]

## Sheet: Sheet1
Fig.1C		HONE1							CNE1
		NC	BART1-5P	BART1-5P+PTEN					NC	BART1-5P	BART1-5P+PTEN
	HIF1a	1	4.21	3.05				HIF1a	1	3.01	1.9
	GLUT1	1	3.89	2.99				GLUT1	1	2.51	1.88
	LDHA	1	2.56	1.8				LDHA	1	6.02	2.34
	HK2	1	5.01	2.9				HK2	1	6.33	2.67
	β-Actin	1	1.08	1.05				β-Actin	1	1.09	0.98
Fig.1D		HONE1-BART1-5P							CNE1-BART1-5P
		Anti-C	Anti-miR	Anti-miR+Si-PTEN					Anti-C	Anti-miR	Anti-miR+Si-PTEN
	HIF1a	2.99	1	1.59				HIF1a	2.66	1	1.54
	GLUT1	3.5	1	2.01				GLUT1	3.52	1	2.11
	LDHA	5.23	1	3.21				LDHA	2.01	1	1.43
	HK2	4.12	1	2.11				HK2	5.22	1	4.56
	β-Actin	0.98	1	0.99				β-Actin	0.95	1	0.97
Fig.2F		HONE1							CNE1
		NC	BART1-5P	BART1-5P+PTEN					NC	BART1-5P	BART1-5P+PTEN
	VEGF	1	6.11	2.01				VEGF	1	3.1	1.72
	GAPDH	1	1.04	1.05				GAPDH	1	1.03	1.01
		HONE1-BART1-5P							CNE1-BART1-5P
		Anti-C	Anti-miR	Anti-miR+Si-PTEN					Anti-C	Anti-miR	Anti-miR+Si-PTEN
	VEGF	2.67	1	1.78				VEGF	6.12	1	4.32
	GAPDH	0.99	1	1.02				GAPDH	0.96	1	0.98
Fig.3G		HONE1							CNE1
		NC	BART1-5P	BART1-5P+PTEN					NC	BART1-5P	BART1-5P+PTEN
	CCND1	1	2.97	1.7				CCND1	1	3.22	1.87
	P21	1	0.15	0.42				P21	1	0.09	0.21
	P27	1	0.13	0.37				P27	1	0.2	0.56
	β-Actin	1	0.99	0.99				β-Actin	1	1.02	1
Fig.3H		HONE1-BART1-5P							CNE1-BART1-5P
		Anti-C	Anti-miR	Anti-miR+Si-PTEN					Anti-C	Anti-miR	Anti-miR+Si-PTEN
	CCND1	1	0.12	0.45				CCND1	1	0.09	0.44
	P21	1	2.98	1.88				P21	1	3.01	2.75
	P27	1	2.34	1.56				P27	1	2.85	1.43
	β-Actin	1	1.01	1.01				β-Actin	1	1.02	1
Fig.4C		CNE1		HONE1					CNE1-BART1-5P		HONE1-BART1-5P
		NC	BART1-5P	NC	BART1-5P				Anti-C	Anti-miR	Anti-C	Anti-miR
	AMPKa1	1	0.32	1	0.41			AMPKa1	1	2.1	1	2.25
	β-Actin	1	0.98	1	1.02			β-Actin	1	0.98	1	0.97
Fig.5A		CNE1			HONE1
		NC	BART1-5P	BART1-5P+PTEN	NC	BART1-5P	BART1-5P+PTEN
	Mtor	1	3.21	2.78	1	2.65	1.67
	p-Mtor	1	2.56	1.8	1	2.9	1.78
	S6K1	1	4.21	2.01	1	0.99	1.02
	GAPDH	1	1.01	0.99
		CNE1-BART1-5P			HONE1-BART1-5P
		Anti-C	Anti-miR	Anti-miR+Si-PTEN	Anti-C	Anti-miR	Anti-miR+Si-PTEN
	Mtor	1	0.15	0.43	1	0.21	0.51
	p-Mtor	1	0.37	0.58	1	0.16	0.42
	S6K1	1	0.14	0.71	1	0.1	0.41
	GAPDH	1	1.01	0.99	1	1.03	1.01
Fig.5B		CNE1							HONE1
		Si-con	Si-AMPKa1-1	Si-AMPKa1-2					Si-con	Si-AMPKa1-1	Si-AMPKa1-2
	AMPKa1	1	0.43	0.48				AMPKa1	1	0.35	0.29
	Mtor	1	2.12	3.01				Mtor	1	2.67	2.99
	p-Mtor	1	2.11	2.17				p-Mtor	1	1.88	1.79
	S6K1	1	3.01	2.89				S6K1	1	2.01	2.04
	VEGF	1	3.3	1.89				VEGF	1	3.5	4.02
	HIF1a	1	2.26	2.05				HIF1a	1	2.11	3.01
	HK2	1	3.24	2.99				HK2	1	3.12	3.2
	GLUT1	1	3.15	2.89				GLUT1	1	4.21	5.01
	LDHA	1	2.3	3				LDHA	1	3.4	3.9
	CCND1	1	3.51	3.02				CCND1	1	4.12	4.14
	P27	1	0.32	0.3				P27	1	0.14	0.2
	P21	1	0.26	0.29				P21	1	0.09	0.1
	β-Actin	1						β-Actin	1	0.99	0.99
Fig.6D		CNE1-BART1-5P							HONE1-BART1-5P
		NC	AMPKa1	PTEN	AMPKa1+PTEN				NC	AMPKa1	PTEN	AMPKa1+PTEN
	AMPKa1	1	2.78	1.12	2.89			AMPKa1	1	3.45	1.57	2.78
	Mtor	1	0.56	0.49	0.21			Mtor	1	0.8	0.78	0.42
	p-Mtor	1	0.63	0.5	0.15			p-Mtor	1	0.54	0.48	0.14
	S6K1	1	0.43	0.39	0.05			S6K1	1	0.45	0.48	0.27
	HIF1a	1	0.78	0.65	0.31			HIF1a	1	0.76	0.69	0.09
	HK2	1	0.75	0.71	0.21			HK2	1	0.54	0.48	0.21
	GLUT1	1	0.69	0.58	0.29			GLUT1	1	0.78	0.79	0.2
	LDHA	1	0.46	0.38	0.11			LDHA	1	0.34	0.37	0.15
	VEGF	1	0.73	0.65	0.43			VEGF	1	0.56	0.49	0.25
	CCND1	1	0.34	0.45	0.1			CCND1	1	0.81	0.78	0.35
	P27	1	2.5	1.55	2.63			P27	1	2.3	2.38	3.4
	P21	1	2.4	2.43	3.21			P21	1	2.56	2.59	3.21
	β-Actin	1	1	1.01	0.98			β-Actin	1	1	1.01	0.98
Fig.7D		HONE1-EBV
		Anti-C	Anti-miR	Anti-miR+Si-AMPKa1	Anti-miR+Si-PTEN	Anti-miR+Si-AMPKa1+Si-PTEN
	Mtor	3.41	1	1.89	1.79	2.56
	p-Mtor	3.67	1	2	2.04	3.34
	AMPKa1	0.56	1	0.79	0.84	0.73
	S6K1	6.5	1	2.4	2	3.1
	HIF1a	6.4	1	1.56	1.62	2.1
	HK2	4.3	1	1.6	1.65	2.15
	GLUT1	5.78	1	1.45	1.8	2.11
	LDHA	3.4	1	1.8	1.95	2.71
	VEGF	3.48	1	1.6	1.65	3.5
	CCND1	3.2	1	2	1.89	2.32
	P27	0.12	1	0.72	0.68	0.55
	P21	0.51	1	0.88	0.86	0.53
	β-Actin	0.99	1	1.02	1.03	1.01
